# Supplementary material for: Impact of individual and environmental factors on dietary or lifestyle interventions to prevent type 2 diabetes development: a systematic review
Source: Commun Med (Lond). 2023 Oct 5;3:133. doi: 10.1038/s43856-023-00363-0 (PMC10551013; doi:10.1038/s43856-023-00363-0)
Supplement: Supplementary file 4 — Dataset 1 [file 43856_2023_363_MOESM4_ESM.xlsx]

## Sheet: All effect modifiers
Sociodemographic effect modifiers
Strata Variable	Trial Name	Intervention	N (enrollment)	Different effect	Strata Definition	Relevant Statistical Results
Age
Howard 2018 (29282203)	WHI-DM	Diet	48835	No	50-59, 60-69, 70-79	HR (95% CI)=0.75 (0.52, 1.08), 0.59 (0.40, 0.88), 1.10 (0.67, 1.83), respectively, p-interaction=0.37
Salas-SalvadÃ³ 2011 (20929998)	PREDIMED	Diet	418	No	<=67, >67 y	HR: both Meddiet vs control: 0.58 (0.26, 1.31) vs 0.26 (0.09, 0.76). P interact: 0.191
Salas-SalvadÃ³ 2014 (24573661)	PREDIMED	Diet	3541	No	<=70, >70 y	HR: both Meddiet vs control: 0.73 (0.52, 1.02) vs 0.69 (0.42, 1.13). P interact: 0.62
Aekplakorn 2019 (31079517)	Thai DPP	ILS	1903	No	<50, >=50	<50 HR: 0.63 (0.47-0.85) P=.003 >=50 HR: 0.71 (0.59-0.85) P=.022
Crandall 2006 (17077202)	DPP	ILS	3234	Yes; old	25-44, 45-59, 60-85	IR (cases/100 PY): ILS=6.3, 4.9, 3.3, p-trend=0.007; metformin=6.7, 7.7, 9.3, p-trend=0.07; placebo=11.0, 10.8, 10.3, respectively, p=0.71
Harati 2010 (20494239)	TLGS	ILS	10368	Yes; old	20-44, 45-64, >=65	IR (cases/1,000 PY) control: 7.8 (5.8, 10.4), 17.9 (13.8, 23.1), 22.8 (14.2, 36.8); intervention: 6.2 (4.3, 9.0), 10.9 (7.5, 15.9), 11.9 (5.9, 23.8); RRR% 48 (5, 72), 65 (0, 89), 72* (34, 88); ARR% 0.16, 0.70, 1.10; NNT 625, 143, 91, respectively
Knowler 2002 (11832527)	DPP	ILS	3234	Yes, old	25-44, 45-59, 60-85	IR (cases/100 PY) placebo: 11.6, 10.8, 10.8; metformin: 6.7, 7.6, 9.6; ILS: 6.2, 4.7, 3.1; RRR% ILS vs. placebo: 48 (27, 63), 59 (44, 70), 71 (51, 83); metformin vs. placebo: 44 (21, 60), 31 (10, 46), 11 (-33, 41); lifestyle vs. metformin: 8 (-36, 37), 41 (18, 57), 69 (47, 82); all strata p-heterogeneity<0.05
Knowler 2009 (19878986)	DPP	ILS	2766	Yes; old	25-44, 45-59, 60-85	Figure 3. Cumulative incidence curves; RRR=49% in oldest strata for lifestyle vs. metformin
Lindstrom 2008 (18252900)	DPS	ILS	522	Yes; old	<51, 51-61, >61 (tertiles)	IR (cases/100 PY) intervention: 6.0 (3.9, 9.2), 4.0 (2.3, 6.7), 2.4 (1.3, 4.7), respectively, p-trend=0.039; control: 7.6 (5.1, 11.2), 8.0 (5.5, 11.5), 6.6 (4.2, 10.3), p-trend=0.71); HR=0.77 (0.44, 1.38), 0.49 (0.26, 0.93), 0.36 (0.17, 0.80); p-interaction=0.0130
Nanditha 2016 (26773871)	IDPP-1, IDPP-2	ILS	709	No	<45, >=45	Incidence N cases (%) <45: control=60 (40.2), lifestyle=34 (22.7); ARR% (95%CI)=17.6 (7.1, 27.6); RRR% (95% CI)=43.7 (19.8, 60.5); >=45: control=79 (37.8), lifestyle=54 (26.9); ARR%=10.9 (1.9, 19.7); RRR%=28.9 (5.3, 46.6); Ratio of RR=1.52 (0.4. 5.3), p-interaction=0.52
O'Brien 2015 (26024851)	DPP	ILS	2910	Yes; old	25-44, 45-59, >=60	IR (cases/100 PY) placebo=9.8, met=6.1; ILI=5.7; placebo=9.1, met=6.7, ILI=4.4; placebo=8.4, met=7.8, ILI=2.9, respecitvely; among less than college education: reduction in incidence % (95% CI) lifestyle vs. placebo: 26 (-12, 52), 50 (27, 65), 66 (41, 81); metformin vs. placebo: 35 (3, 57), 24 (-5, 45), 3 (-50, 37); lifestyle vs. metformin: -13 (-77, 27), 34 (2, 55), 65 (39, 80); among college or…
Pittas 2019 (31173679)	D2d	SUP	2423	Yes; old	<60.9, >=60.9 (median)	HR (95%CI): 0.97 (0.77, 1.21), 0.80 (0.64, 1.01)
Raghuram 2021 (34177805)	NMB-trial	ILS	4450	No	<=40y, >40y	Cluster adjusted RRR: 64.76 (50.70–74.82) vs 64.64 (57.71–70.44), P for interaction:0.99
Sampson 2021 (33136119)	Norfolk Prevention Study	ILS	1028	No	<65, >=65	OR (95%CI) combined intervention vs control: 0.55 (0.29-1.03) vs 0.58 (0.34-1.00). P interact 0.88
Sanchez 2018 (22607160)	PreDE	ILS	1088	No	<60 (ref), >=60	Univariate OR (95%CI) = 1.25 (0.84-1.84); Adjusted OR = 1.57 (1.01-2.47)
Liu 2006 (17003353)	WHS	SUP	38716	No	45-54, 55-64, >=65	RR (95% CI)= 0.98 (0.86–1.11) p= 0.72, 0.90 (0.76–1.06) p= 0.20, 1.06 (0.77–1.46) p= 0.72
Song 2009 (19491213)	WAFACS	SUP	4252	No	5–54, 55– 64, >=65	T2D cases (%) Treatment: 0.13, 0.12, 0.10 Placebo: 0.17, 0.13, 0.09 p for interaction= 0.36
Song 2009 (19491386)	WACS	SUP	6574	No	45-54, 55-64,>=65	T2D cases (n) and RR given in Supp Fig. 1A, 1B, 1C. p for interaction(Vit C intervntion, Vit E intervntion, b-carotene, =0.11, 0.30, 0.30
Weber 2016 (27504014)	D-CLIP	ILS	578	Yes	<=35, 36-50, >=51	Reduction in incidence in >=51 years age group: 47% 95% CI (6-70), Table 2 (Test for heterogeneity across strata not significant)
Sex
Aekplakorn 2019 (31079517)	Thai DPP	ILS	1903	No	Female, male	IR (cases/100 PY) control: 15.2,22.6 Intervention: 11.5, 14.6 HR (95% CI)= 0.77 (0.62-0.94) p=0.012, 0.64 (0.44,-0.92) p=0.017
Derakhshan 2014 (25029368)	TLGS	ILS	4827	No	Male, Female	IR per 1000 person years (95%CI): Men = 10.2 (9.13-11.4); 9.36 (5.84-14.92); Women = 11 (9.99-12); 10.1 (7.24-13.9)
Harati 2010 (20494239)	TLGS	ILS	10368	No	Male, Female	IR (cases/1,000 PY) control: 10.8 (8.0, 14.4), 13.2 (10.6, 16.5); intervention: 9.1 (6.3, 13.0), 7.7 (5.5, 10.7), respectively; RRR% 57** (32, 73), 70 (31. 87)*; ARR% 0.17, 0.55; NNT 588, 182
Knowler 2002 (11832527)	DPP	ILS	3234	No	Male, Female	IR (cases/100 PY) placebo: 12.5, 10.3; metformin: 8.1, 7.6; ILS: 4.6, 5.0; RRR% lifestyle vs. placebo: 65 (49, 76), 54 (40, 64); metformin vs. placebo: 37 (14, 54), 28 (10, 43); lifestyle vs. metformin: 46 (20, 63), 36 (16, 51)
Laaksonen 2005 (15616024)	DPS	ILS	522	No	Male, Female	association of LTPA with incident diabetes was present in women in the intervention group but not in the control group, whereas the association was overall present for men in both the intervention and control groups (data not shown)
Li 2014 (24731674)	Da Qing	ILS	577	No	Men, Women	women 0·55 (0·35–0·87), men 0·56 (0·39–0·81)
Lindstrom 2008 (18252900)	DPS	ILS	522	No	Men, Women	IR (cases/100 PY) intervention: 3.7 (2.2, 6.2), 4.3 (3.0, 6.2), p-difference=0.50; control: 8.6 (5.8, 12.6), 6.9 (5.2, 9.2), p-difference=0.40; HR=0.43 (0.22, 0.81), 0.61 (0.39, 0.97), p-interaction=0.33
Nanditha 2020 (31919539)	N/A	ILS	709	No	Men, Women	HR (95%CI): Men = 0.98 (0.79-1.22); Women = 0.69 (0.48-0.98), p = 0.12
O'Brien 2015 (26024851)	DPP	ILS	2910	No	Male, Female	ARR% (95% CI) less than college: lifestyle vs. placebo=58 (34, 73), 42 (21-58); metformin vs. placebo=23 (-12, 47), 24(-2, 43); lifestyle vs. metformin=45 (13-65), 25 (-5, 46); college or greater: lifestyle vs. placebo=74 (59, 83), 64 (48, 75); metformin vs. placebo=49 (26, 65), 49 (30, 63); lifestyle vs. metformin=48 (18, 67), 29 (-6, 52)
Pittas 2019 (31173679)	D2D	SUP	2423	No; only significant men	female, male	HR(95%CI): 0.98 (0.77, 1.26), 0.82 (0.66, 1.01)
Raghuram 2021 (34177805)	NMB-trial	ILS	4450	No	male, female	Cluster RRR: 61.10 (49.35–70.12) vs 62.40 (46.19–73.73), P interact 0.80
Rautio 2012 (21781153)	FIN-D2D	ILS	2798	No	Men, Women	At 1 yr f/u 78 men (10%) and 79 women (5%) developed diabetes (p < .001); 8.8% men w/o fam hx of DM vs 11% w/ fam hx of DM developed diabetes (p = 0.293); 4.6% women w/o fam hx of DM vs. 5.3% w/ fam hx of DM developed diabetes (p = 0.689)
RintamÃ¤ki 2021 (33771515)	FIN-D2D	ILS	2730	No	Men, Women	In men, the incidence of drug-treated diabetes was 41% lower in those who lost weight 2.5−4.9% than in those with stable weight (HR = 0.59, CI 0.39−0.89, p = 0.012). In women, the incidence of drug-treated diabetes was 34% lower (HR = 0.66, CI 0.48−0.92, p = 0.013)
Salas-SalvadÃ³ 2011 (20929998)	PREDIMED	Diet	418	No	Male, Female	HR: both Meddiet vs control: 0.55 (0.21, 1.43) vs 0.40 (0.18, 0.90). P interact: 0.496
Salas-SalvadÃ³ 2014 (24573661)	PREDIMED	Diet	3541	No	Male, Female	HR: both Meddiet vs control: 0.85 (0.56, 1.30) vs 0.63 (0.44, 0.88). P interact: 0.183
Sampson 2021 (33136119)	Norfolk Prevention Study	ILS	1028	No	Male, Female	OR (95%CI) combined intervention vs control: 0.51 (0.31-0.85) vs 0.66 (0.32-1.34) 0.58
Sanchez 2018 (22607160)	PreDe	ILS	1088	No	Male (ref), Female	Univariate OR (95%CI) = 1.48 (1.00-2.18)
Todorova 2004 (15126514)	DPS	ILS	522	No	Men, Women	the difference in the incidence of diabetes between men and women was statistically significant among subjects with the G-250G genotype (37 vs. 18%, P = 0.019).
Weber 2016 (27504014)	D-CLIP	ILS	578	Yes	Male, Female	Reduction in incidence in Males: 37% 95% CI (7-58), Table 2
Race/ethnicity
Howard 2018 (29282203)	WHI-DM	Diet	48835	No	white, black, hispanic	HR(95%CI): white 0.73 (0.56, 0.97), Black 0.67 (0.37, 1.20), Hispanic 0.94 (0.36, 2.44)
Knowler 2002 (11832527)	DPP	ILS	3234	No	caucasian, african american, hispanic, american indian, asian	Reduction in diabetes incidence - lifestyle vs placebo, metformin vs placebo, lifestyle vs metformin: White - 51 (35 to 63), 24 (3 to 41), 36 (14 to 52); African American - 61 (37 to 76), 44 (16 to 63), 29 (-18 to 58); Hispanic - 66 (41 to 80), 31 (-9 to 56), 51 (13 to 72); American Indian - 65 (7 to 87), 25 (-72 to 68), 52 (-35 to 83); Asian - 71 (24 to 89), 38 (-55 to 75), 52 (-46 to 84)
Allaire 2020 (33317629)	DPP	ILS	3234	No	caucasian, african american, hispanic, american indian, asian - interaction of AHEI change and race/ethnicity	HR(95%CI): Caucasian 0.834 (0.716, 0.972), African American 1.238 (0.948, 1.615), Hispanic 0.95 (0.72, 1.24), American Indian 0.603 (0.302, 1.207), Asian 1.376 (0.656, 2.886)
O'Brien 2015 (26024851)	DPP	ILS	2910	No	Caucasian, African American, Hispanic/Latino
Pittas 2019 (31173679)	D2d	SUP	2423	No	white, black, other; hispanic, non-hispanic	HR(95%CI): White 0.90 (0.75, 1.09), Black 0.83 (0.58, 1.18), Other 0.86 (0.48, 1.56); Hispanic 1.14 (0.68-1.92), non-Hispanic 0.86 (0.72-1.02)
Socioeconomic status/ Education
Rautio 2011 (21622677)	FIN-D2D	Education	3189	No	low, intermediate, high education	Baseline Findings (Table 2) - OR (CI) among Men with high edu as ref: low educ = 3.43 (1.11-10.58); intermediate educ = 2.60 (0.86-7.83); among Women: low educ = 1.94 (0.82-4.59); intermediate educ = 1.53 (0.67-3.46). One-year follow-up - 9.7% of the men with low education developed T2D, while the prevalence for men with intermediate and high education were 9.2% and 8.6%, respectively (p = 0.949)…
O'Brien 2015 (26024851)	DPP	Education	2910	Yes; high education better response	<16 years (< College) and ≥16years (≥ College)	Among college graduates, the incidence of diabetes (cases/100 person-years) by treatment arm was as follows: placebo (10.3), metformin (6.0), and lifestyle (4.0). The corresponding diabetes incidence among those with less formal education was: placebo (8.2), metformin (7.5), and lifestyle (4.9)
Sampson 2021 (33136119)	Norfolk Diabetes Prevention Study	SES score	1028	No	social deprivation quartiles - based on 7 domains (income, employment, education, health, crime, barriers to housing and services, living environment)	no significant interactions between intervention condition and social deprivation quartile, OR ranging 0.23-1.49; INT-DPM vs. INT (p = .53); INT vs. Control (p = .13); INT-DPM vs. Control (p = .11); Combined intervention vs. Control (p = .08)
Rautio 2011 (21622677)	FIN-D2D	SES position	3189	No	occupation (manual, non manual, not employed, retired)	NS differences in IFG, IGT, T2D; Furthermore, 8.3% of the men who were manual workers developed ST2D, the corresponding figures being 10.0%, 4.3% and 11.9% for non-manual workers, unemployed and retired persons (p = 0.584). Among women, the corresponding figures were 5.0%, 5.0%, 4.2% and 4.4% (p = 0.934).
Location
Raghuram 2021 (34177805)	NMB-trial	density	4450	No	rural (villages) and urban units (Census Enumeration Blocks)	rural: OR (95CI) 1.57 (1.19–2.07), urban: 2.08 (1.65–2.62), p interaction = 0.063
Nanditha 2020 (31919539)	N/A	location	2062	No	India, UK	UK: 0.99 (0.69,1.43), India: 0.84 (0.68,1.05), interaction p-value = 0.33
Pittas 2019 (31173679)	D2d	location	2423	No	At or Above vs. Below 37 degrees north latitude	HR (95% CI) at or above: 0.85 (0.70–1.03), below: 0.97 (0.72–1.32)
Clinical effect modifiers
BMI
Aekplakorn 2019 (31079517)	Thai DPP	ILS	1903	Yes	<25, >=25	IR (cases/100 PY) control: 14.2, 17.8 Intervention: 11.6, 12.4 HR (95% CI)= 0.81 (0.59-1.11) p= 0.19, 0.68 (0.5-0.84) p= 0.001
Chae 2012 (22688549)	N/A	ILS	7233	Yes	<25, >=25	OR no exercise: 1.15, 2.25 OR Exercise: 1.00, 1.51 (95% CI, p not given)
Harati 2010 (20494239)	TLGS	ILS	10368	No	<25, 25-29.9, >=30	IR (cases/1,000 PY) control: 4.4 (2.7, 7.3), 12.0 (9.0, 15.9), 24.4 (18.8, 31.6); intervention: 2.6 (1.2, 5.5), 7.4 (5.0, 11.0), 18.1 (12.9, 25.3), respectively; RRR% 65 (15, 86), 62 (10, 87), 61* (29, 78); ARR% 0.18, 0.46, 0.63; NNT: 555, 217, 159
Howard 2018 (29282203)	WHI-DM	Diet	48835	No	<25, 25-<30, 30-<35, >=35	HR=0.96 (0.51, 1.80), HR=0.89 (0.59, 1.35), HR=0.71 (0.46, 1.10), HR=0.52 (0.31, 0.85), respectively, p-interaction=0.07)
Knowler 2002 (11832527)	DPP	ILS	3234	No for ILS, Yes for MET	22-<30, 30-<35, >=35	IR (cases/100 PY) placebo: 9.0, 8.9, 14.3, respectively; metformin: 8.8, 7.6, 7.0; ILS: 3.3, 3.7, 7.3; RRR% lifestyle vs. placebo: 65 (46, 77), 61 (40, 75), 51 (34, 63); metformin vs. placebo: 3 (-36, 30), 16 (-19, 41), 53 (36, 65); ILS vs. metformin: 63 (44, 76), 53 (28, 70), -4 (-47, 26); p-value heterogeneity <0.05 for all strata
Kosaka 2005 (15649575)	Japan DPP	ILS	458	No	<24, >=24	Incidence of diabetes 6.9% in <24 BMI group, 10.5% in >=24 BMI group. p not significant
Lindstrom 2008 (18252900)	DPS	ILS	522	No	<28.7, 28.7-32.3, >32.3 kg/m2 (tertiles)	IR (cases/100 PY) intervention: 1.7 (0.8, 3.7), 4.8 (3.0, 7.7), 5.8 (3.8, 8.9), respectively, p-trend=0.0003; control: 5.2 (3.3, 8.1), 7.9 (5.3, 11.9), 9.6 (6.7, 13.8), p-trend=0.026; HR=0.32 (0.13, 0.79), 0.59 (0.32, 1.10), 0.60 (0.34, 1.04), p-interaction=0.75
Liu 2006 (17003353)	WHS	SUP	38716	No	<25, 25 to <30, >=30	RR (95% CI)= 0.92 (0.70–1.19) p= 0.52, 0.93 (0.78–1.11) p= 0.42, 10.98 (0.86–1.12) p= 0.77
Long 2015 (25532678)	VIP	ILS	33142	Yes	>=25, <25	Incidence of diabetes 10.66 per 1000 person years in >=25, 3.27 in <25 BMI group, p<0.0001. The inverse association between exercise and risk of type 2 diabetes was stronger for overweight/obese subjects (>=25 BMI group)
Nanditha 2016 (26773871)	IDPP-1, IDPP-2	ILS	709	No	<25.0, >=25.0	Incident N cases (%) control=56 (38.1), lifestyle=37 (24.3); ARR% (95% CI)=13.8 (3.3, 23.9); RRR%=36.1 (9.5, 54.9); control=83 (39.3), lifestyle=51 (25.6); ARR%=13.7 (4.6, 22.4); RRR% (34.8 (12.9, 51.2); Ratio of RRs=1.05 (0.3, 3.2), p-interaction=0.95
O'Brien 2015 (26024851)	DPP	ILS	2910	No	<30, 30-35, >=35	ARR% (95% CI) less than college: lifestyle vs. placebo=60 (33, 76), 42 (5, 64), 45 (22-61); met vs. placebo=-11 (-65, 25), -7 (-59, 29), 51 (31, 65); lifestyle vs. met=64 (40, 78), 45 (11, 66), -12 (-65, 24); college or more: lifestyle vs. placebo=75 (58, 85), 63 (39, 78), 65 (49, 76); met vs. placebo=26 (-10, 50), 29 (-9, 54), 67 (53, 77); lifestyle vs. met= 66(42, 80), 48 (12, 69), -6 (-64, 31)
Pittas 2019 (31173679)	D2D	SUP	2423	Yes	<30, >=350	HR (95% CI): 0.71 (0.53, 0.95), 0.97 (0.80, 1.17)
Raghuram 2021 (34177805)	NMB-trial	ILS	4450	No	<=23, >23	Cluster RRR: 59.08 (40.58–71.82) vs 63.53 (49.95–73.43), P interact 0.72
Sakane 2011 (21235825)	Japan DPP	ILS	304	Yes	quartiles	In subjects with a BMI > 22.5 kg/m2, a significant reduction in the cumulative incidence of diabetes with the interevntion was found (p=0.027)
Salas-SalvadÃ³ 2011 (20929998)	PREDIMED	Diet	418	No	<=30, >30	HR: both Meddiet vs control: 0.54 (0.22, 1.21) vs 0.56 (0.23, 1.43). P interact: 0.59
Salas-SalvadÃ³ 2014 (24573661)	PREDIMED	Diet	3541	No	<=30, >30	HR: both Meddiet vs control: 0.76 (0.50, 1.16) vs 0.61 (0.43, 0.87). P interact: 0.156
Sampson 2021 (33136119)	Norfolk Diabetes Prevention Study	ILS	1028	No	quartiles	OR combined vs control by quartiles: 0.55 (0.23-1.32), 0.62 (0.28-1.39), 0.45 (0.21-0.97), 0.69 (0.30-1.57), P for interaction 0.89
Sanchez 2018 (22607160)	PreDe	ILS	1088	No	BMI is continuous	Univariate OR (95%CI) = 1.08 (1.04-1.12); Adjusted OR (95%CI) = 1.08 (1.03-1.13)
Song 2009 (19491213)	WAFACS	SUP	4252	No	<25, 25-29.9, >=30	T2D cases (%) Treatment: 0.01,0.10,0.19 Placebo: 0.04,0.08,0.20 p for interaction= 0.85
Song 2009 (19491386)	WACS	SUP	6574	No	<25.0, 25.0-29.9, >=30.0	T2D cases (n) and RR given in Supp Fig. 1A, 1B, 1C. p for interaction(Vit C interevntion, Vit E interevntion, b-carotene, =0.88, 0.37, 0.37
Weber 2016 (27504014)	D-CLIP	ILS	578	Yes	23 to<27.5, >=27.5	Reduction in incidence in higher BMI: 49% 95% CI (23-66), Table 2
Prediabetes
Chae 2012 (22688549)	N/A	ILS	7233	No	FPG: Normal (<100mg/dl), impaired (>=100 mg/dl)	OR no exercise: 1.33, 8.30 OR Exercise: 1.00, 6.89 (95% CI, p not given)
Davies 2016 (26740346)	Let's Prevent Diabetes	ILS	880	No	IGT, IFG, IGT and IFG, HbA1c 6.0%–6.4%	HR (95%CI,p): IGT- 0.79(0.45-1.38, 0.41); IFG- 0.52(0.15-1.83, 0.31); IGT&IFG- 0.51(0.22-1.16,0.11); HbA1c 6.0%–6.4%- 0.65(0.38-1.12, 0.12)
Harati 2010 (20494239)	TLGS	ILS	10368	No	FPG <100, 100-125 mg/mL	IR (cases/1,000 PY) control: 5.6 (4.2, 7.4), 49.2 (39.2, 61.7), intervention: 4.2 (2.9, 6.0), 30.9 (22.4, 42.7); RRR% 55* (27, 72), 69* (35, 85); ARR% 0.14, 1.83, NNT 714, 55
Kosaka 2005 (15649575)	Japan DPP	ILS	458	No	FPG upto 109, 110-139mg/dl, 2hPG 160-199,200-239 mg/dl	Incidence of diabetes (control+intervention combined): FPG- 5.4,11.8; 2hPG- 5.8, 11.0 ; differences were not significant
Lindstrom 2008 (18252900)	DPS	ILS	522	No	FPG <5.8; 5.8-6.4; >6.4 mmol, fasting insulin <12, 12-16, >16 mU/l, HOMA-IR <2.9, 2.9-4.4, >4.5, 2h PG: <8.2, 8.2-9.3, >9.3 mmol	IR (cases/1000 PY): intervention= 2.4 (1.3-4.5), 2.7 (1.4-5.1), 7.7 (5.2-11.5) ptrend = 0.002, control = 3.8 (2.2-6.6), 6.9 (4.6-10.4) 12.2 (8.8-17.0) ptrend = <0.001; pinteraction = 0.68
O'Brien 2015 (26024851)	DPP	ILS	2910	No	FPG 95-109, 110-125 mg/dL, 2-hour glucose <154, 154-173, 174-199 mg/dL	ARR% (95% CI): less than college: lifestyle vs. placebo=40 (11, 60), 52 (33, 66); met vs. placebo=-11 (-56, 21), 37 (15-54); lifestyle vs. met=46 (20, 64), 24 (-9, 47); college or greater: lifestyle vs. placebo=63 (44, 76), 71 (58, 80); met vs placebo=28 (-2, 50), 60 (44, 71); lifestyle vs. met=49 (20-67), 27 (-8, 51)
Pittas 2019 (31173679)	D2D	SUP	2423	No	Met all three criteria vs met two criteria for prediabetes	HR (95%CI): 0.86 (0.68, 1.09), 0.90 (0.72, 1.13)
Ramachandran 2010 (20519663)	IDP	ILS	4450	No	IGT, IGT+IFG	The effectiveness of primary prevention strategies appears to be similar in subjects with iIGT or with combined IGT + IFG
Salas-SalvadÃ³ 2011 (20929998)	PREDIMED	Diet	418	No	<=6.1 mmol/l, >6.1 mmol/l	HR: both Meddiet vs control: 0.53 (0.23, 1.20) vs 0.32 (0.11, 0.98). P interact: 0.932
Sampson 2021 (33136119)	Norfolk Prevention Study	ILS	1028	No	Impaired fasting glucose, non diabetic hyperglycemia	OR (95%CI) combined intervention vs control: 0.53 (0.29-0.95) vs 0.60 (0.34-1.06), P interact 0.76
Thankappan 2018 (29874236)	K-DPP	ILS	1007	No	IGT, IFG, NGT	Interaction between baseline glucose tolerance and study group on diabetes inci- dence: ADA criteria: p = 0.24; WHO criteria: p = 0.11
Knowler 2002 (11832527)	DPP	ILS	3234	No for ILS, Yes for Met	FPG 95-109, 110-125 mg/dl	IR (cases/100 PY) placebo: 6.4, 22.3, respectively; metformin: 5.5, 12.3, ILS: 2.9, 8.8; RRR% lifestyle vs. placebo: 55 (38, 68), 63 (51, 72); metformin vs. placebo: 15 (-12, 36), 48 (33, 60); lifestyle vs. metformin: 48 (27, 63), 30 (6, 48); p<0.05 for heterogeneity across strata
Aekplakorn 2019 (31079517)	Thai DPP	ILS	1903	Yes	FPG <100, >=100 mg/dL	IR (cases/100 PY) control: 12.5, 37.8 Intervention: 10.4, 20.2 HR (95% CI)= 0.85 (0.68-1.05) p= 0.14, 0.55 (0.40-0.75) p=<0.001
DaveySmith 2005 (15738450)	MRFIT	ILS	12866	Yes	<5.5 mmol/L [<100 mg/dL], >=5.5mmol/L [>=100 mg/dL]	the incidence of diabetes was 4- to 5-fold higher for those with baseline fasting glucose levels of 5.5 mmol/L or greater (≥100 mg/dL) than in those with levels less than 5.5 mmol/L (<100 mg/dL)
Gong 2021 (34212465)	Da Qing	ILS	576	Yes	Baseline FPG < 100mg/dL, baseline FPG ≥ 100mg/dL	Lifestyle intervention reduced the cumulative incidence of T2DM by 37–46% in those with baseline FPG <100mg/dL and by 47–51% in those with FPG ≥100 mg/dL. The FPG <100 mg/dL group had a lower cumulative incidence of diabetes and 6.41years median delay in its onset compared with 2.21 years delay in the FPG >100 mg/dL group.
Li 2002 (12413779)	Da Qing	ILS	577	Yes	4 groups based on Insulin sensitivity and Insulin secretion	Incidence among interevention groups is lowest among Group 1(high insulin sensitivity and high secretion group) (32.1%) as compared to other groups (Group 2, 3, 4 = 43.1%, 50%,55.6%)
Saito 2011 (21824948)	FIN-D2D	ILS	641	Yes	IFG+IGT, IFG; FPG >=110, <110; HbA1c >=5.6, <5.6	The HRs (intervention effects) differed between the IFG+IGT and isolated IFG groups (P=.03). The adjusted HR further decreased to 0.24 (95% CI, 0.12-0.48) when restricted to participants with HbA1c levels of 5.6% or more
Sakane 2014 (25452854)	Japan DPP	ILS	304	Yes	HbA1c <5.7%, HbA1c >=5.7%	The cumulative incidence of T2DM was significantly lower in the intervention than control group among participants with baseline HbA1c levels ≥5.7% (log-rank=3.52, p=0.06; Breslow=4.05, p=0.04; Tarone-Ware=3.79, p=0.05), but no significance in HbA1c <5.7% participants
Sanchez 2018 (29476888)	PreDe	ILS	1088	Yes	normal (ref), impaired fasting glucose, impaired glucose tolerance, impaired fasting glucose + impaired glucose tolerance	OR (95%CI): IFG = 4.83 (2.17-10.83); IGT = 11.18 (5.34 23.44); IFG+IGT = 22.83 (11.09-46.99)
Weber 2016 (27504014)	D-CLIP	ILS	578	Yes	iIFG, iIGT, IFG+IGT; HbA1c <5.7, 5.7-6.4, >=6.5	Reduction in incidence in IFG+IGT: 36% 95% CI (3-57), Table 2; Reduction in incidence in HbA1c 5.7-6.4 group: 50% 95% CI (25-67), Table 2
Family History
Liu 2006 (17003353)	WHS	SUP	38716	Yes	Yes, No	RR (95% CI)= 1.05 (0.91–1.21) p= 0.54, 0.89 (0.78–1.01) p= 0.07
Rautio 2012 (21781153)	FIN-D2D	ILS	3189	No	No fam hx of DM, Fam hx of DM	At 1 yr f/u 8.8% men w/o fam hx of DM vs 11% w/ fam hx of DM developed diabetes (p = 0.293); 4.6% women w/o fam hx of DM vs. 5.3% w/ fam hx of DM developed diabetes (p = 0.689)
Song 2009 (19491213)	WAFACS	SUP	4252	Yes	Yes, No	T2D cases (%) Treatment: 0.15, 0.09 Placebo: 0.19, 0.09 p for interaction= 0.06 RR 0.77 [0.60 – 0.99] P=0.04, RR 1.09 [0.85–1.41] P= 0.49
Song 2009 (19491386)	WACS	SUP	6574	No	Yes, No	T2D cases (n) and RR given in Supp Fig. 1A, 1B, 1C. p for interaction(Vit C interevntion, Vit E interevntion, b-carotene, =0.63, 0.30, 0.30
Uusitupa 2011 (20980412)	DPS	ILS	522	No	FH+, FH-	HR= 0.55 (95% CI 0.37−0.80, P = 0.0.0020), 0.51 (95% CI 0.31−.083, P = 0.0064) , p for interaction (FH x intervention)= 0.972
Weber 2016 (27504014)	D-CLIP	ILS	578	Yes	Yes, No	Reduction in incidence in IFG+IGT: 46% 95% CI (5-70), Table 2
Dyslipidemia/medications
Howard 2018 (29282203)	WHI-DM	Diet	48835	Yes	High cholesterol requiring pills: no/yes	HR=0.82 (0.64, 1.05), HR=0.38 (0.18, 0.79), p-interaction=0.05
Liu 2006 (17003353)	WHS	SUP	38716	No	Yes, No	RR (95% CI)=0.93 (0.80–1.08) p= 0.34, 0.97 (0.86–1.11) p= 0.68
Salas-SalvadÃ³ 2014 (24573661)	PREDIMED	Diet	3541	Yes	No, Yes	HR: both Meddiet vs control: 1.58 (0.74, 3.38) vs 0.61 (0.46, 0.82). P interact: 0.03
Song 2009 (19491386)	WACS	SUP	6574	Yes	Hypercholesterolemia Yes, No	T2D cases (n) and RR given in Supp Fig. 1A, 1B, 1C. p for interaction(Vit C interevntion, Vit E interevntion, b-carotene, =0.01, 0.61, 0.61. [Vit E intervention, Hypercholesterol (Yes) RR: 0.97 (0.84-1.13), No RR: 0.64 (0.48-0.87)
Rautio 2012 (22983785)	FIN-D2D	ILS	2798	No	individuals taking statins vs not	7.5% of statin users developed T2D compared to 6.5% of non-users (p=0.442). Interaction test for interevention in statin users vs non-users was not statistically significant
Hypertension
Liu 2006 (17003353)	WHS	SUP	38716	No	Yes, No	RR (95% CI)= 0.92 (0.81–1.06) p= 0.24, 1.00 (0.87–1.15) p= 0.97
Howard 2018 (29282203)	WHI-DM	Diet	48835	Yes	BP<140 and 90 never treated, BP>=140 or 90 never treated; ever treated	HR=0.90 (0.62, 1.30), 0.78 (0.38, 1.61), 0.54 (0.35, 0.82), p-interaction=0.07
Salas-SalvadÃ³ 2014 (24573661)	PREDIMED	Diet	3541	No	no, yes	HR: both Meddiet vs control: 0.19 (0.05, 0.68) vs 0.69 (0.53, 0.91). P interact: 0.63
Song 2009 (19491386)	WACS	SUP	6574	No	Yes, no	T2D cases (n) and RR given in Supp Fig. 1A, 1B, 1C. p for interaction(Vit C intervention, Vit E intervention, b-carotene, =0.17, 0.58, 0.58
Metabolic Syndrome
Howard 2018 (29282203)	WHI-DM	Diet	48835	Yes	Score 0-3 (sum of components: WC>=88 cm, high cholesterol requiring pills, blood pressure >130/85 mmHg or ever treated)	HR=1.01 (0.52, 1.94), HR=0.91 (0.60, 1.37), HR=0.61 (0.42, 0.89), HR=0.30 (0.10, 0.87), respectively, p-interaction=0.02
Kataja-Tuomola 2008 (17994292)	ATBC	SUP	29133	No	Alpha Tocopherol, beta carotene quintiles	Baseline metabolic syndrome did not modify the effect of α-tocopherol or β-carotene supplementation on the incidence of diabetes (p for interaction 0.40, 0.29)
Menopausal Status, HRT Use
Liu 2006 (17003353)	WHS	SUP	38716	No	Premenopausal, Uncertain, Postmenopausal current HT use, Postmenopausal past HT use, Postmenopausal never used HT	RR (95% CI)= 0.98 (0.79–1.22) p= 0.86, 0.89 (0.72–1.10) p= 0.27, 0.96 (0.79–1.17) p= 0.69, 1.12 (0.82–1.52) p= 0.47, 0.94 (0.76–1.16) p= 0.56
Song 2009 (19491213)	WAFACS	SUP	4252	No	Premenopausal, Postmenopausal current HT use, Postmenopausal no HT use	T2D cases (%) Treatment: 0.10,0.12,0.11 Placebo: 0.14,0.11,0.13 p for interaction= 0.72
Song 2009 (19491386)	WACS	SUP	6574	No	Premenopausal, Uncertain, Postmenopausal current HT use, Postmenopausal no HT use	T2D cases (n) and RR given in Supp Fig. 1A, 1B, 1C. p for interaction(Vit C interevntion, Vit E interevntion, b-carotene, =0.14, 0.27, 0.27
Behavioral effect modifiers
Smoking
DaveySmith 2005 (15738450)	MRFIT	ILS	12866	Yes	Smokers, nonsmokers	The special intervention-usual care hazard ratio for diabetes was 1.26 (CI, 1.10 to 1.45) among smokers (63%) and 0.82 (CI, 0.68 to 0.98) among nonsmokers (37%).
Liu 2006 (17003353)	WHS	SUP	38716	No	Current, Past, Never	RR (95% CI)= 0.91 (0.71–1.18) p= 0.47, 0.97 (0.83–1.15) p= 0.76, 0.95 (0.83–1.09) p= 0.48
Long 2015 (25532678)	VIP	ILS	33142	Yes	Current user, Never/former user	moderately active and not using tobacco (never or former smoker/snuff user), were independently and inversely associated with the incidence of type 2 diabetes over 10 years
Salas-SalvadÃ³ 2014 (24573661)	PREDIMED	Diet	3541	No	never, ever	HR: both Meddiet vs control: 0.64 (0.45, 0.92) vs 0.91 (0.60, 1.37). P interact: 0.25
Song 2009 (19491213)	WAFACS	SUP	4252	No	Current, Past, Never	T2D cases (%) Treatment: 0.11,0.12,0.11 Placebo: 0.15,0.12,0.12 p for interaction= 0.61
Song 2009 (19491386)	WACS	SUP	6574	No	Current, Past, Never	T2D cases (n) and RR given in Supp Fig. 1A, 1B, 1C. p for interaction(Vit C intervntion, Vit E intervntion, b-carotene, = 0.05, 0.57, 0.57,
Physical Activity
Howard 2018 (29282203)	WHI-DM	Diet	48835	No	No activity, some <5 METs/wk, 5-<12, >=12	HR=0.64 (0.38, 1.10), 0.74 (0.46, 1.20), 0.71 (0.42, 1.20), 0.73 (0.44, 1.21), respectively, p-interaction=0.80
Kriska 2021 (33444158)	DPP	ILS	3232	Yes	Baseline PA Below goal of 150 min/week, above goal of 150 min/week	The effect of PA was greater (12% decrease) among participants less active at baseline (<7.5 MET-h/week) (n = 1,338) (0.88 [0.83, 0.93]; P < 0.0001), with stronger findings for lifestyle participants.
Liu 2006 (17003353)	WHS	SUP	38716	No	<=1000, >1000 (kcal/week)	RR (95% CI)= 0.96 (0.86–1.08) p= 0.48, 0.95 (0.79–1.15) p= 0.61
Long 2015 (25532678)	VIP	ILS	33142	Yes	Low active, At least moderate	moderately active and not using tobacco (never or former smoker/snuff user), were independently and inversely associated with the incidence of type 2 diabetes over 10 years
Raghuram 2021 (34177805)	NMB-trial	ILS	4450	No	no, mild, moderate, vigorous	Cluster RRR: 66.66 (56.56–74.41) vs 64.58 (51.45–74.16) vs 45.22 (4.02–71.16) vs 46.66 (33.85–78.07), P interact 0.73-0.99
Song 2009 (19491213)	WAFACS	SUP	4252	No	High >1000kcal/wk , Low ≤1000kcal/wk	T2D cases (%) Treatment: 0.09, 0.13 Placebo: 0.10, 0.13 p for interaction= 0.60
Song 2009 (19491386)	WACS	SUP	6574	No	High >1000kcal/wk, Low <=1000kcal/wk	T2D cases (n) and RR given in Supp Fig. 1A, 1B, 1C. p for interaction(Vit C interevntion, Vit E interevntion, b-carotene, =0.29, 0.40, 0.40
Alcohol Intake
Crandall 2009 (19640960)	DPP	ILS	3234	Yes	never or <1 drink/mo), ≥1 drink/mo to <1 drink/wk, 1 drink/wk to <1 drink/d, and ≥1 drink/d,	higher levels of alcohol consumption were associated with a reduced risk of developing diabetes in those assigned to active treatment
Liu 2006 (17003353)	WHS	SUP	38716	No	Never/rarely, At least once a month	RR (95% CI)= 1.02 (0.90–1.15) p= 0.82, 0.88 (0.75–1.02) p= 0.10
Song 2009 (19491213)	WAFACS	SUP	4252	No	Never/rarely , ≥1 drink/mon	T2D cases (%) Treatment: 0.14,0.09 Placebo: 0.14, 0.10 p for interaction= 0.59
Song 2009 (19491386)	WACS	SUP	6574	No	Never/rerely, >=1 drink per month	T2D cases (n) and RR given in Supp Fig. 1A, 1B, 1C. p for interaction(Vit C interevntion, Vit E interevntion, b-carotene, =0.26, 0.57, 0.57
Diet and supplements
Liu 2006 (17003353)	WHS	SUP	38716	No	Yes, No	RR (95% CI)= 0.91 (0.77–1.07) p= 0.25, 0.99 (0.88–1.11) p= 0.83
Salas-SalvadÃ³ 2014 (24573661)	PREDIMED	Diet	3541	No	<10 or >=10 baseline mediterranean diet score	HR: both Meddiet vs control: 0.72 (0.52, 1.00) vs 0.79 (0.47, 1.37). P interact: 0.27
Ibarrola-Jurado 2012 (23034962)	PREDIMED	Diet	1925	No	control, meddiet, and 100g increase vitk intake	HR: both Meddiet olive oil: 0.69 (0.50, 0.95), MEddiet nuts 0.56 (0.39, 0.81), control: 1.04 (0.84, 1.28). P interact: 0.27
Pittas 2019 (31173679)	D2d	SUP	2423	No	calcium no intake, intake	HR (95%CI): 0.81 (0.66, 0.98), 1.05 (0.79, 1.40)
Song 2009 (19491213)	WAFACS	SUP	4252	No	Baseline Folate mcg/d (Tertile 1 (74-347) , Tertile 2 (348-570), Tertile 3 (571-2353); Baseline Vitamin B6 intake mg/d Tertile 1 (0.47-2.00) , Tertile 2 (2.01-3.28), Tertile 3 (3.29-202); Baseline Vitamin B12 intake mcg/d Tertile 1 (0.12-5.25) , Tertile 2 (5.26-9.28), Tertile 3 (9.29-207)	Folate, T2D cases (%) Treatment:0.11,0.12,0.11 Placebo: 0.12, 0.12, 0.12 p for interaction= 0.90, B6, T2D cases (%) Treatment:0.11,0.12,0.11 Placebo: 0.12, 0.13, 0.11 p for interaction= 0.90, B12 Baseline Vit B12 intake intake did not modify the treatment effect on the risk of T2D
Kataja-Tuomola 2008 (17994292)	ATBC	SUP	29133	No	Alpha Tocopherol, beta carotene quintiles	There was no significant difference in the risk of diabetes between the quintiles of baseline serum α-tocopherol or β-carotene concentration
Pittas 2019 (31173679)	D2d	SUP	2423	No	serum 25hydroxyvit D < or > 20 ng/ml	HR (95%CI): 0.87 (0.66, 1.22), 0.89 (0.64, 1.06)
Song 2009 (19491386)	WAFACS	SUP	6574	No	dietary total Vit C intake mg/d: Tertile 1 (9.1-130), Tertile 2 (130-216), Tertile 3 (216-280);dietary total Vit E intake IU/d: Tertile 1 (91.82-9.75), Tertile 2 (19.76-43.7), Tertile 3 (43.8-8.89); dietary total carotene intake: Tertile 1 (9.1-130), Tertile 2 (130-216), Tertile 3 (216-280)	T2D cases (n) and RR given in Supp Fig. 1A, 1B, 1C. p for interaction =0.99,0.21,0.21
Molecular effect modifiers
T2D single SNPs
Billings 2017 (28453780)	DPP	ILS	3548	Yes	HNF4A rs11086926 and HNF1B rs11868513:	HNF4A rs11086926: GG carriers in the lifestyle group had a significantly lower diabetes incidence than did carriers of the same genotype in the placebo(P=0.007) and metformin (P=0.006) groups. HNF1B rs11868513: There was a significant treatment x rs1186513 genotype interaction, (metformin vs placebo) Pinteraction= 0.0007, lifestyle vs placebo Pinteraction= 0.03.
Corella 2016 (26739996)	PREDIMED	Diet	7447	Yes	CLOCK-rs4580704 genotype 1	The protective association of the G-allele against T2D incidence was stronger and of higher statistical significance in the MedDiet intervention group (HR:0.58; 95 % CI 0.43–0.78; P < 0.001) than in the control group (HR: 0.95; 95 % CI 0.63–1.44; P = 0.818).
Florez 2006 (16855264)	DPP	ILS	3234	No	TCF7L2 rs12255372, rs7903146	Although the effect of genotype at both single-nucleotide polymorphisms was stronger in the placebo group than in the metformin and lifestyle-intervention groups, there were no significant interactions between genotype and intervention at either locus.
Florez 2008 (18060660)	DPP	ILS	3548	No	WFS1 (rs10010131, rs752854, rs734312)	There were no statistically significant interactions between genotype and DPP intervention for any of the three WFS1 SNPs. None showed a statistically significant effect on diabetes incidence in the full cohort/ treatment arms. Inthe lifestyle arm hazard ratios (HRs) for participants carrying two copies of the minor allele vs major allele (mm vs MM) were consistent with protection from diabetes, …
Jablonski 2010 (20682687)	DPP	ILS	2994	Yes for MET	rs11868513 in HNF1B; rs8065082 in SLC47A1; SLC22A1 in rs683369	rs11868513 in HNF1B: strongly associated with diabetes incidence in the placebo arm (HR 1.69, 95% CI 1.36–2.10, P =2 x10-6). rs8065082 in SLC47A1: nominal interaction with metformin (P = 0.006), minor allele carriers benefitted from metformin in diabetes prevention (0.58, 0.46–0.73, vs. placebo, P< 0.001). rs683369 SLC22A1: nominally significant interaction with metformin, major allele allele car…
KilpelÃ¤inen 2007 (17636114)	DPS	ILS	479	Yes	SLC2A2 rs5393, SLC2A2 rs5394, SLC2A2 rs5404, SLC2A2 CTTA haplotype, ABCC8 rs3758947	The interaction between SLC2A2 rs5393, SLC2A2 rs5394, SLC2A2 rs5404, SLC2A2 CTTA haplotype, ABCC8 rs3758947 and the change in moderate-to-vigorous activity, categorized by the tertiles, was statistically significant (P = 0.027, P = 0.022, P = 0.022, P= 0.021, P=0.007 respectively). KCNJ11 rs5219 genotype and change in moderate-to-vigorous activity interaction not significant
KilpelÃ¤inen 2008 (18091023)	DPS	ILS	522	Yes	PPARG SNPs	The common homozygous genotype of rs1152003 tended to decrease risk of T2D in the intervention group (RR = 1.88, 95% CI = 1.00–3.55; P = 0.050), but not in the control group (RR = 0.77, 95% CI = 0.47–1.25; P = 0.287)
KilpelÃ¤inen 2008 (18249219)	DPS	ILS	522	No	ADRAB2, ADRAB3, TNF, IL6, GF1R, LIPC, LEPR, o rGHRL gene	No statistically significant interactions between the polymorphisms and changes in body weight/ changes or PA on the risk of T2D
Laaksonen 2007 (17277585)	DPS	ILS	481	No	ADRA2B	The lifestyle intervention decreased the risk of diabetes in 9Glu carriers (9Glu9, intervention vs control, relative risk (RR) = 0.23, 95% confidence interval (CI) 0.09–0.62), but not in 12Glu12 homozygotes, p for interaction between intervention and the 9Glu12 polymorphism is 0.093.
Laukkanen 2004 (15127203)	DPS	ILS	490	No	INS, IGF-1R, PC-1, IRS-1 IRS-2, PI3K	The GAG1013GAA genotype of the IGF-1R gene was associated with a lower incidence of Type 2 diabetes than other genotypes in the intervention and control groups, but not statistically significant (p=0.272 and p=0.083 respectively). The R972 allele of the IRS-1 gene tended to be associated with a higher conversion rate to Type 2 diabetes than the G972G genotype, particularly in the intervention gro…
Laukkanen 2005 (15983230)	DPS	ILS	522	Not reported	SLC2A2, GCK, TCF1, HNF4A, GIP, GLP-1, GLP-1R	The study did not assess whether individuals with specific genotypes differently benefited from the intervention.
Lindi 2002 (12145174)	DPS	ILS	490	Yes	PPARG SNPs	In the control group, OR for T2D for Ala12 allele was 2.36-fold higher as compared with OR for Pro12Pro genotype. In the intervention group, the Ala12 allele was not significantly associated with an increased risk of T2D.
Mager 2006 (16759313)	DPS	ILS	479	Yes	Ghrelin gene	Subjects with the Leu72Met genotype had a higher risk of converting to T2D compared with the Leu72Leu subjects in the intervention group (OR = 4.36, 96% CI 1.50–12.70; P = 0.007), but not in the control group.
Moore 2009 (19017751)	DPP	ILS	3234	Yes	rs1044498 at ENPP1 K121Q	There was a significant interaction between genotype at rs1044498 and intervention under the dominant model evident in the placebo group but not in MET or ILS.
Pan 2013 (23512951)	DPP	ILS	3819	No	MC4R SNPs (n=20)	rs17066829 risk allele is associated with a lower risk of T2D in the lifestyle group (p=0.054) but not in the MET of placebo. There is no evidence of different response to the intervention based on genotype
Siitonen 2004 (15309292)	DPS	ILS	522	Yes	ADRA2B	In the intervention group, the Glu9/9 genotype was associated with a lower risk of Type 2 diabetes (OR=0.09, 95% CI 0.01–0.99, p=0.049) as compared to Glu12/12, and only one subject with Glu9/9 genotype developed Type 2 diabetes in this group
Todorova 2004 (15126514)	DPS	ILS	522	Yes	LIPC genotype	In the control group, 23.0% of the subjects with the G250G genotype and 19.4% of the subjects with the 250A allele converted to diabetes (P =0.507). In the intervention group, 13.0% of the subjects with the G250G genotype and 1.0% of the subjects with the 250A allele converted to diabetes (P=0.001).
Wang 2007 (17437080)	DPS	ILS	522	No	TCF7L2 rs12255372, rs7903146	No significant interaction between these SNPs and the treatment groups (intervention, control)(p>0.05).
Diabetes polygenic score
Billings 2017 (28453780)	DPP	ILS	3548	No	1. Stratified based on genotype risk score (GRS) of 19 rare (MAF <1%) missense variants in MODY genes (HNF4A,GCK, HNF1A, PDX1,HNF1B, andNEUROD1), where one point was assigned per minor allele. 2. Stratified based on a combined multivariate and collapsing (CMC) method, which coded each participant having at least one allele with an MAF ,1% as “present” or no minor alleles absent.” 3. Stratified ba…	The texts states "Neither the missense variant GRS nor CMC burden scores were associated with diabetes incidence.", however, no mention on whether there was an interaction with any of the interventions.
Hamman 2015 (25277389)	DPP	ILS	2766	No	Stratified based on 34 SNP weighted GRS Mean of non diabetic people at each visit (Baseline to 10 years, 6 month interval visits) Note: List of 34 SNPs is in Table 1 of Hivert et al, 2011	When GRS was added to the behavioral model (consisting of age, sex, ethnicity, weight, leisure time physical activity etc), there was no significant change in HR estimate and little change in statistical significance for each treatment group
Hivert 2011 (21378175)	DPP	ILS	2843	No	1. Stratified based on 34 SNP weighted GRS quartiles 1, 2, 3, 4 2. Stratified based on 34 SNPs (SNPs listed in Table 1 of manuscript)	1. In the fourth quartile of GRS, there was no statistical difference in diabetes incidence. 2. Risk alleles located in or near HNF1A, PLEKHF2, and KCNJ11 showed nominally significant interactions with treatment arms to predict progression to diabetes.
Raghavan 2021 (33394545)	DPP	ILS	823	Yes	Stratified based on unweighted 67 SNP GRS tertiles (1. low, 2. intermediate, 3. high) (SNPs in supplementary data file of manuscript)	A lower GRS and achieving each or all three ILS goals were each associated with lower incidence of diabetes (all P < 0.05). Additive interactions were significant between the GRS and achievement of the weight loss goal (P < 0.001), physical activity goal (P = 0.02), and all three ILS goals (P < 0.001) for diabetes risk.
Uusitupa 2011 (20980412)	DPS	ILS	522	No	1. Stratified based on 19 SNPs and 19SNP GRS as a continuous variable 3. 8 SNP GRS SECR (SNPs influencing insulin secretion) as a continuous variable	1. No significant effect of 19 variants on the incidence of type 2 diabetes (data not shown). 2.No significant effect of interaction between 19SNP GRS and randomization group (p=0.656), 3. No significant interaction between 8SNP GRS SECR and randomization group on the incidence of type 2 diabetes (p=0.459).
Metabolites/miRNA
Liu 2019 (31377179)	PREDIMED	Diet	7447	Yes	Stratified based on 1. Glutamine (Quartiles 1+2, 3+4) 2. Glutamate 3. Glutamine/Glutamate ratio	The MedDiet attenuated the positive association between higher baseline plasma glutamate levels and T2D risk (P for interaction = 0.01). There was a significant interaction (Pfor interaction=0.03) between the intervention (MedDiet) and baseline Gln/Glu.
Ruiz-Canela 2018 (29663011)	PREDIMED	Diet	892	Yes	Sratified based on: BCAA and AAA scores above and below 50th pct.	Increases in BCAA score at 1 year were associated with higher type 2 diabetes risk in the control group with HR per SD = 1.61 (95% CI 1.02, 2.54), but not in the MedDiet groups (p for interaction <0.001).
Jimenez-Lucena 2021 (32723508)	CORDIOPREV	Diet	462	Yes	15 miRNAs	Patients with low plasma levels of miR-29a, miR-28-3p and miR-126; and high plasma levels of miR-150 at baseline have a higher risk of developing T2DM after the consumption of the Med diet but not after the LFHCC diet. Low plasma levels of miR-145 were associated with a higher risk of developing T2DM in those subjects who will consume the LFHCC diet but not after the Med diet
