# Supplementary material for: Impact of individual and environmental factors on dietary or lifestyle interventions to prevent type 2 diabetes development: a systematic review
Source: Commun Med (Lond). 2023 Oct 5;3:133. doi: 10.1038/s43856-023-00363-0 (PMC10551013; doi:10.1038/s43856-023-00363-0)
Supplement: Supplementary file 5 — Dataset 2 [file 43856_2023_363_MOESM5_ESM.xlsx]

## Sheet: Sheet1
		Number of trial participants			Number of trial participants			Number of trial participants
Category of effecet modifier	Effect modifiers of lifestyle interventions	No effect	Effect	Effect modifiers of dietary interventions	No effect	Effect	Effect modifiers of supplement interventions	No effect	Effect
Demographic/Clinical	Family History	3711	578	Hip, Waist, Other Anthro	3541	48835	Family History	6574	42968
	Hip, Waist, Other Anthro	522	3041	Prediabetes	418	0	Hip, Waist, Other Anthro	2423	0
	Prediabetes	28658	17653	Sex	3541	0	Prediabetes	2423	0
	Sex	27199	578	BMI	52376	0	Sex	2423	0
	BMI	22379	42856	Age	52376	0	BMI	98377	2423
	Age	9178	14702	Dyslipidemia	0	52376	Age	49542	2423
	Dyslipidemia	2798	0	Smoking	3541	0	Dyslipidemia	38716	6574
	Comorbidity	1088	0	Physical Activity	48835	0	Smoking	49542	0
	Smoking	0	46008	Hypertension	3541	48835	Physical Activity	49542	0
	Physical Activity	4450	36374	Metabolic Syndrome	0	48835	Alcohol	49542	0
	Sleep Duration	0	522	Family Hx of CVD	48835	0	Menopausal Status, HRT Use	49542	0
	Alcohol	0	3234	Diet Quality	3541	0	Hypertension	45290	0
				Micronutrient Intake	1925		Multivitamin	38716	0
							Diet Quality	3541	0
							Micronutrient Intake	6675	0
							Micronutrient Status	38130	0
							Metabolic Syndrome	29133	0
Social	Race	3234	0	Race	48835	0	Race	2423	0
	Education	3189	2910				Location	2423	0
	Socioeconomic status	4217	0
	Location	6512	0
					0
Genetics/Omics	Genetic Risk Scores*	9679	823	Single SNPs	0	7447
	Single SNPs*	12616	12790	Metabolomics	0	8339
				miRNAs	0	462
